# Supplementary material for: A Multistage In Silico Study of Natural Potential Inhibitors Targeting SARS-CoV-2 Main Protease
Source: Int J Mol Sci. 2022 Jul 29;23(15):8407. doi: 10.3390/ijms23158407 (PMC9369012; doi:10.3390/ijms23158407)
Supplement: Supplementary file 1 [file ijms-23-08407-s001.zip]

Archive with 1 entries (1 files):
- ijms-1811462-supplementary.pdf
